# Supplementary material for: The Complete Chloroplast Genome Sequences of Eight Fagopyrum Species: Insights Into Genome Evolution and Phylogenetic Relationships
Source: Front Plant Sci. 2021 Dec 15;12:799904. doi: 10.3389/fpls.2021.799904 (PMC8715082; doi:10.3389/fpls.2021.799904)
Supplement: Supplementary file 3 [file Data_Sheet_1.xlsx]

## Sheet: Table S1
Table S1 Morphological characters of of eight Fagopyrum Species.
Scientific name	Plant							Flower					Leaf					Seed		Distribution
	Growth period	Flowering season	Fruiting season	Perennial or annual	Shrubs or herbs	Plant height / cm	Plant architecture	Flower colour	Style type	Pollination mode	Inflorescence length / cm	Style length / mm	Leaf width / cm	Leaf length / cm	Petiole length / cm	Stipple sheath length / mm	Leaf hair	Seed color	Seed length / mm	Province	Common habitats	Altitude range / m
F. tataricum	4~11	6~10	7~11	Annual	Herb	80~160	Erect	Light green/ Red	Homostyly	Self ~pollination	5~~15	2	2.8~10.2	2.7~12.2	0.5~9	5	Smooth	Grey / Black	1.4~7.5	Sichuan, Yunnan, Guizhou, Chongqing, Tibet, Hunan, Hubei, Jiangxi, Shaanxi, Shanxi, Gansu, Qinghai, etc	Farm lands, etc.	0~3800
F. cymosum	5~12	7~9	8~11	Perennial	Subshrub	5~350	Erect / Prostrate	White/ Pink	Heterostyly	Cross~pollination	15~45	0.6~4	4.4~11.4	4.2~15.3	4~13cm	5~10	Smooth or hairy on both sides	Light / Dark brown	4~8	Tibet, Qinghai, Yunnan, Sichuan, Guizhou, Gansu, Shaanxi, Chongqing, Hunan, Hubei, Zhejiang, Anhui, Fujian, Guangdong, Guangxi, Hainan, etc	Mountain area, ditch area, river area, field, etc.	280~2600
F. esculentum	5~11	6~10	7~11	Annual	Herb	60~150	Erect / Slighting	White/ Pink / Red	Heterostyly	Cross~pollination	5~12	3~4	2.0~6.0	2.5~8.0	0.4~8	5	Smooth	Dark brown	4~6	Shaanxi, Gansu, Ningxia, Shanxi, Yunnan, Sichuan, Guizhou, Hunan, Jilin, Hebei, Xinjiang, Qinghai, Jiangxi, Anhui, Liaoning, Heilongjiang, Chongqing, Beijing, Shandong, Zhejiang, Hubei, Tibet, Guangxi, Guangdong, Fujian, Hainan, etc	Farm lands, etc.	0~2500
F. esculentum ssp. ancestrale	5~11	7~10	8~11	Annual	Herb	45~155	Erect / Slighting / Prostrate	White	Heterostyly	Cross~pollination	2~5	2~3	2~12	1.5~11	0.3~6	3~5	Smooth	Dark brown	3~5	Yunnan, Sichuan, Tibet, etc	Mountain area, farmland, gravel pile , etc.	800~2500
F. longistylum	5~12	7~10	8~11	Annual	Herb	28-51	Erect	White	Heterostyly	Self ~pollination	5~10	0.9-1.1	1.2~5.4	1.3~5.7	0.7-3.8	3.5-7.0	Double sideds	Dark brown	1.7~2.2	Sichuan	Mountain area, corn fields, etc.	1700-1800
F. leptopodum	6~11	7~9	8~10	Annual	Herb	6~60	Erect / Slighting	White/ Pink / Red	Heterostyly	Cross~pollination	3~25	1.5~2.5	1~1.5	1.5~2.5	1~1.5	1.5~2	Smooth	Dark brown	1~2.5	Yunnan, Sichuan, etc	Mountain area, rock area, dry hot valley, hillside area, canyon area, sand area, etc.	500~1100
F.urophyllum	4~11	5~9	9~11	Perennial	Subshrub	180~225	Erect	White/ Pink	Heterostyly	Cross~pollination	15~20	2~3	0.9~7.2	1.3~9.8	2~5	4~6	Double sideds	Dark brown	3~4	Gansu, Yunnan, Sichuan, etc	Mountain area, grassland, etc.	500~2600
F. luojishanense	6~11	7~9	8~10	Annual	Herb	40~70	Prostrate / Sloping	White/ Pink / Red	Homostyly	Self ~pollination	6~35	1.3~2	1.2~5.1	1.7~6	0. 2~2	4~5	Double sideds	Dark brown	1.8~2.5	Sichuan	Mountain area, grassland, etc.	1200~3100

## Sheet: Table S2
Table S2 Nucleotide diversity (Pi) of the complete chloroplast genomes iamong eight Fagopyrum species.
Window	Midpoint	Pi	Theta	S
1-668	353	0.06268	0.04628	72
224-868	568	0.03405	0.02571	40
469-1068	768	0.01542	0.01157	18
669-1268	968	0.00964	0.00771	12
869-1468	1168	0.01446	0.01221	19
1069-1668	1368	0.02125	0.01607	25
1269-1873	1568	0.03583	0.02764	43
1469-2130	1769	0.03833	0.02957	46
1669-2330	1977	0.0406	0.03278	51
1874-2530	2230	0.03518	0.02764	43
2131-2730	2430	0.03946	0.03085	48
2331-2930	2630	0.04625	0.03535	55
2531-3130	2830	0.05482	0.04178	65
2731-3330	3030	0.05411	0.04114	64
2931-3534	3230	0.04661	0.03664	57
3131-3744	3430	0.04411	0.03471	54
3331-3961	3634	0.0528	0.0405	63
3535-4161	3860	0.05024	0.03728	58
3745-4411	4061	0.05399	0.04114	64
3962-4742	4311	0.05577	0.045	70
4162-4957	4593	0.06315	0.05078	79
4412-5162	4848	0.06976	0.05464	85
4743-5377	5062	0.05917	0.045	70
4958-5583	5277	0.04952	0.03728	58
5163-5819	5477	0.03351	0.02571	40
5378-6026	5719	0.03018	0.02314	36
5584-6233	5926	0.03804	0.03021	47
5820-6442	6133	0.04107	0.0315	49
6027-6698	6342	0.04946	0.03728	58
6234-6898	6591	0.04762	0.03664	57
6443-7103	6798	0.04911	0.03921	61
6699-7303	6998	0.0356	0.02893	45
6899-7621	7203	0.04643	0.03471	54
7104-7823	7484	0.04137	0.03021	47
7304-8148	7723	0.05482	0.03985	62
7622-8531	7949	0.0769	0.05592	87
7824-8771	8340	0.08863	0.06492	101
8149-9194	8668	0.09774	0.07199	112
8532-9400	9084	0.06048	0.04564	71
8772-9615	9294	0.05262	0.03985	62
9195-9821	9507	0.02952	0.02314	36
9401-10027	9721	0.03548	0.027	42
9616-10233	9927	0.03375	0.02635	41
9822-10461	10132	0.05095	0.03857	60
10028-10661	10352	0.04738	0.036	56
10234-10861	10561	0.04173	0.03085	48
10462-11061	10761	0.0203	0.01543	24
10662-11261	10961	0.0175	0.01286	20
10862-11461	11161	0.02298	0.018	28
11062-11661	11361	0.02631	0.02057	32
11262-11861	11561	0.02149	0.018	28
11462-12064	11761	0.02202	0.018	28
11662-12264	11961	0.02696	0.0225	35
11862-12464	12164	0.03077	0.02443	38
12065-12666	12364	0.0297	0.0225	35
12265-12874	12565	0.0353	0.02635	41
12465-13087	12774	0.0372	0.02828	44
12667-13288	12974	0.03345	0.027	42
12875-13540	13188	0.03988	0.03021	47
13088-13754	13404	0.0447	0.03535	55
13289-13954	13640	0.04018	0.03085	48
13541-14154	13854	0.03089	0.02443	38
13755-14382	14054	0.04333	0.03214	50
13955-14585	14254	0.07512	0.05528	86
14155-14808	14482	0.07321	0.05399	84
14383-15008	14708	0.04958	0.03664	57
14586-15208	14908	0.02101	0.01671	26
14809-15408	15108	0.01952	0.01607	25
15009-15616	15308	0.02714	0.02185	34
15209-15838	15511	0.03054	0.02378	37
15409-16038	15738	0.02887	0.0225	35
15629-16238	15938	0.02036	0.01543	24
15839-16441	16138	0.0231	0.01928	30
16039-16704	16338	0.0353	0.02828	44
16239-16917	16546	0.04869	0.03921	61
16442-17117	16817	0.04488	0.03471	54
16705-17317	17017	0.03399	0.027	42
16918-17517	17217	0.02274	0.018	28
17118-17717	17417	0.0253	0.01993	31
17318-17917	17617	0.03077	0.02378	37
17518-18117	17817	0.03333	0.02571	40
17718-18317	18017	0.03607	0.027	42
17918-18517	18217	0.03149	0.02443	38
18118-18726	18417	0.03625	0.02893	45
18318-18926	18626	0.03208	0.02571	40
18518-19126	18826	0.03726	0.02828	44
18727-19335	19026	0.04494	0.03214	50
18927-19535	19235	0.04036	0.02957	46
19127-19735	19435	0.03155	0.02314	36
19336-19935	19635	0.01726	0.01286	20
19536-20135	19835	0.02268	0.01671	26
19736-20335	20035	0.0172	0.01286	20
19936-20535	20235	0.01792	0.0135	21
20136-20735	20435	0.01577	0.01221	19
20336-20935	20635	0.02952	0.0225	35
20536-21141	20835	0.0306	0.02443	38
20736-21353	21041	0.0322	0.02635	41
20936-21553	21241	0.02125	0.01864	29
21142-21753	21453	0.01827	0.01543	24
21354-21953	21653	0.01321	0.01028	16
21554-22153	21853	0.01435	0.01028	16
21754-22365	22053	0.01804	0.0135	21
21954-22565	22253	0.02006	0.01543	24
22154-22770	22465	0.02167	0.01671	26
22366-22972	22665	0.02798	0.02121	33
22566-23180	22872	0.02887	0.0225	35
22771-23380	23078	0.03048	0.02314	36
22973-23580	23280	0.0247	0.01864	29
23181-23780	23480	0.02048	0.01543	24
23381-23981	23680	0.02381	0.01864	29
23581-24181	23881	0.0203	0.01607	25
23781-24381	24081	0.01786	0.01414	22
23982-24581	24281	0.01369	0.01157	18
24182-24781	24481	0.01595	0.0135	21
24382-24981	24681	0.01827	0.01478	23
24582-25181	24881	0.01726	0.01286	20
24782-25381	25081	0.0194	0.01478	23
24982-25581	25281	0.01988	0.01478	23
25182-25781	25481	0.02077	0.01607	25
25382-25981	25681	0.02131	0.01543	24
25582-26181	25881	0.02083	0.01543	24
25782-26381	26081	0.02185	0.01607	25
25982-26581	26281	0.0181	0.0135	21
26182-26781	26481	0.02512	0.01993	31
26382-26981	26681	0.02196	0.018	28
26582-27187	26881	0.02351	0.01993	31
26782-27460	27082	0.03292	0.02571	40
26982-27765	27297	0.07351	0.07585	118
27188-28055	27628	0.08821	0.08742	136
27461-28359	27883	0.09393	0.0932	145
27766-28595	28162	0.07577	0.05978	93
28056-28832	28461	0.07149	0.05592	87
28360-29086	28730	0.07286	0.05464	85
28596-29325	28986	0.07196	0.05271	82
28833-29525	29205	0.05929	0.04307	67
29087-29746	29425	0.05536	0.0405	63
29326-29967	29625	0.05565	0.04242	66
29526-30198	29856	0.07143	0.05271	82
29747-30410	30085	0.06107	0.04628	72
29968-30649	30310	0.04756	0.03471	54
30199-30987	30510	0.04714	0.03471	54
30411-31192	30750	0.06685	0.04757	74
30650-31521	31090	0.07018	0.05142	80
30988-31736	31296	0.07119	0.05271	82
31193-31985	31628	0.06048	0.04564	71
31522-32203	31873	0.05637	0.04242	66
31737-32419	32085	0.0653	0.04949	77
31986-32814	32304	0.07149	0.05399	84
32204-33036	32698	0.08304	0.06107	95
32420-33248	32935	0.07286	0.05335	83
32815-33465	33141	0.05673	0.04178	65
33038-33670	33356	0.06125	0.04885	76
33249-33896	33570	0.06244	0.05464	85
33466-34122	33776	0.08173	0.06878	107
33671-34379	34019	0.06732	0.05592	87
33897-34579	34236	0.0522	0.03985	62
34123-34779	34479	0.02726	0.02057	32
34380-34979	34679	0.01595	0.01157	18
34580-35179	34879	0.01095	0.00771	12
34780-35379	35079	0.00524	0.00386	6
34980-35579	35279	0.00494	0.00386	6
35180-35779	35479	0.00899	0.00707	11
35380-35979	35679	0.01256	0.00964	15
35580-36179	35879	0.01417	0.01093	17
35780-36379	36079	0.01274	0.00964	15
35980-36579	36279	0.01179	0.009	14
36180-36779	36479	0.01042	0.00771	12
36380-37060	36679	0.02399	0.018	28
36580-37261	36944	0.03244	0.02507	39
36780-37468	37161	0.0419	0.03214	50
37061-37669	37367	0.02929	0.0225	35
37262-37876	37569	0.02607	0.01928	30
37469-38083	37769	0.02446	0.018	28
37670-38302	37976	0.03631	0.027	42
37877-38503	38183	0.03429	0.02571	40
38084-38703	38402	0.02601	0.01928	30
38303-38913	38603	0.02208	0.01736	27
38504-39113	38803	0.02601	0.02121	33
38704-39313	39013	0.02696	0.02185	34
38914-39513	39213	0.01452	0.01157	18
39114-39713	39413	0.00946	0.00707	11
39314-39913	39613	0.01018	0.00771	12
39514-40113	39813	0.01417	0.01093	17
39714-40313	40013	0.01208	0.009	14
39914-40513	40213	0.01518	0.01093	17
40114-40713	40413	0.0131	0.009	14
40314-40913	40613	0.01226	0.009	14
40514-41113	40813	0.00935	0.00707	11
40714-41313	41013	0.00881	0.00707	11
40914-41513	41213	0.0094	0.00707	11
41114-41713	41413	0.01054	0.00836	13
41314-41913	41613	0.01369	0.01028	16
41514-42113	41813	0.01226	0.009	14
41714-42313	42013	0.00994	0.00707	11
41914-42513	42213	0.01488	0.01093	17
42114-42713	42413	0.01845	0.0135	21
42314-42913	42613	0.02155	0.01543	24
42514-43113	42813	0.0125	0.009	14
42714-43313	43013	0.01173	0.009	14
42914-43513	43213	0.01113	0.009	14
43114-43717	43413	0.01869	0.01478	23
43314-43995	43616	0.03661	0.02764	43
43514-44210	43852	0.04012	0.03085	48
43718-44411	44104	0.03643	0.02764	43
43996-44617	44311	0.02905	0.0225	35
44211-44822	44511	0.0247	0.01864	29
44412-45023	44722	0.02815	0.02121	33
44618-45238	44923	0.02006	0.01414	22
44823-45438	45138	0.02143	0.01478	23
45024-45638	45338	0.01595	0.01157	18
45239-45838	45538	0.01333	0.01028	16
45439-46044	45738	0.01952	0.01543	24
45639-46259	45943	0.02536	0.01864	29
45839-46505	46159	0.04256	0.03214	50
46046-46727	46405	0.05232	0.03921	61
46260-46971	46611	0.07226	0.05464	85
46506-47186	46856	0.06929	0.05207	81
46728-47446	47072	0.06625	0.04949	77
46972-47665	47286	0.04601	0.03343	52
47187-47865	47565	0.03173	0.02314	36
47447-48065	47765	0.02107	0.01543	24
47666-48335	47965	0.02012	0.01478	23
47866-48715	48165	0.05131	0.03921	61
48066-48925	48556	0.05482	0.04242	66
48336-49708	48818	0.065	0.04949	77
48716-49940	49552	0.05226	0.0405	63
48926-50147	49812	0.05607	0.04178	65
49709-50369	50045	0.07077	0.05464	85
49941-50576	50247	0.06494	0.04757	74
50148-50776	50476	0.06399	0.04757	74
50370-51002	50676	0.04839	0.03535	55
50577-51218	50901	0.04726	0.03535	55
50777-51591	51112	0.05702	0.04242	66
51003-51798	51478	0.04875	0.03728	58
51219-51998	51698	0.03774	0.02893	45
51592-52198	51898	0.01732	0.01478	23
51799-52423	52098	0.02446	0.01736	27
51999-52623	52309	0.0278	0.01928	30
52199-52823	52523	0.02613	0.01736	27
52424-53029	52723	0.0225	0.01607	25
52624-53229	52923	0.01982	0.01478	23
52824-53429	53129	0.02524	0.01928	30
53030-53687	53329	0.02518	0.01993	31
53230-54145	53529	0.04631	0.03664	57
53430-54377	53816	0.07685	0.05849	91
53688-54591	54268	0.08167	0.06107	95
54146-54805	54487	0.0628	0.04564	71
54378-55010	54705	0.03536	0.02571	40
54592-55210	54910	0.02446	0.018	28
54806-55418	55110	0.03363	0.02443	38
55011-55630	55313	0.03738	0.02764	43
55211-55830	55519	0.03958	0.03021	47
55419-56033	55730	0.02631	0.02121	33
55631-56233	55933	0.0178	0.01478	23
55831-56433	56133	0.01524	0.01221	19
56034-56633	56333	0.02125	0.01607	25
56234-56833	56533	0.02048	0.01543	24
56434-57033	56733	0.02071	0.01543	24
56634-57233	56933	0.01589	0.01221	19
56834-57433	57133	0.01911	0.01414	22
57034-57676	57333	0.03155	0.02378	37
57234-58089	57559	0.04286	0.03278	51
57434-58289	57980	0.04256	0.03278	51
57677-58489	58189	0.02405	0.01864	29
58090-58689	58389	0.01173	0.009	14
58290-58889	58589	0.00679	0.00514	8
58490-59089	58789	0.01292	0.00964	15
58690-59289	58989	0.01446	0.01028	16
58890-59489	59189	0.01798	0.01286	20
59090-59689	59389	0.01685	0.0135	21
59290-59916	59589	0.02619	0.02057	32
59490-60133	59794	0.03423	0.027	42
59690-60360	60028	0.05071	0.03792	59
59917-60572	60259	0.05982	0.045	70
60134-60802	60472	0.06976	0.05271	82
60361-61002	60681	0.06292	0.04885	76
60573-61202	60902	0.04423	0.03471	54
60803-61402	61102	0.02649	0.02121	33
61003-61602	61302	0.01458	0.01157	18
61203-61820	61502	0.02524	0.01928	30
61403-62100	61702	0.04083	0.03085	48
61603-62341	61993	0.06083	0.045	70
61821-62541	62241	0.05185	0.03921	61
62101-62757	62441	0.04679	0.036	56
62342-62963	62656	0.03887	0.0315	49
62542-63163	62863	0.03667	0.02957	46
62758-63363	63063	0.02607	0.02121	33
62964-63563	63263	0.01411	0.01093	17
63164-63815	63463	0.02804	0.0225	35
63364-64085	63698	0.0372	0.02957	46
63564-64302	63936	0.05935	0.05078	79
63816-64512	64197	0.05851	0.04949	77
64086-64712	64412	0.05917	0.04949	77
64303-64912	64612	0.04262	0.03343	52
64513-65117	64812	0.03643	0.02764	43
64713-65317	65012	0.03065	0.02378	37
64913-65517	65217	0.02887	0.02121	33
65118-65717	65417	0.02244	0.01671	26
65318-65917	65617	0.01714	0.01286	20
65518-66117	65817	0.01756	0.0135	21
65718-66317	66017	0.02161	0.01671	26
65918-66537	66217	0.03595	0.02893	45
66118-66759	66437	0.04512	0.03664	57
66318-66990	66645	0.06012	0.04757	74
66538-67190	66877	0.04518	0.03471	54
66760-67399	67090	0.03125	0.02378	37
66991-67599	67299	0.01202	0.009	14
67191-67799	67499	0.01065	0.00771	12
67400-68020	67699	0.01756	0.0135	21
67600-68273	67905	0.03583	0.02764	43
67800-68500	68143	0.05464	0.04178	65
68021-68756	68392	0.06905	0.05142	80
68274-68966	68653	0.06738	0.05014	78
68501-69167	68857	0.06321	0.04757	74
68757-69379	69067	0.05131	0.03921	61
68967-69651	69279	0.0569	0.04435	69
69168-70019	69486	0.06232	0.04885	76
69380-70244	69752	0.07107	0.05528	86
69652-70444	70135	0.0625	0.04757	74
70020-70854	70344	0.04923	0.03664	57
70245-71054	70744	0.03327	0.02443	38
70445-71378	70954	0.0475	0.03535	55
70855-71585	71240	0.04607	0.03471	54
71055-71785	71485	0.04345	0.03278	51
71379-72007	71685	0.02304	0.01928	30
71586-72207	71885	0.02786	0.02314	36
71786-72407	72107	0.03125	0.02635	41
72008-72617	72307	0.02423	0.01993	31
72208-72876	72507	0.01738	0.01414	22
72408-73082	72776	0.02512	0.01928	30
72618-73289	72982	0.03357	0.02507	39
72877-73502	73189	0.03845	0.02828	44
73083-73702	73398	0.02923	0.02121	33
73290-73903	73602	0.0319	0.02378	37
73503-74103	73802	0.03339	0.02507	39
73703-74320	74003	0.05065	0.03857	60
73904-74521	74206	0.03988	0.03021	47
74104-74727	74421	0.03946	0.03085	48
74321-75138	74621	0.04845	0.03664	57
74522-75346	74836	0.05488	0.04114	64
74728-75559	75244	0.06196	0.045	70
75139-75760	75452	0.04369	0.03278	51
75347-75979	75660	0.04119	0.03085	48
75560-76180	75863	0.04137	0.03085	48
75761-76393	76079	0.03887	0.02764	43
75980-76593	76293	0.03226	0.02314	36
76181-76793	76493	0.015	0.01093	17
76394-76993	76693	0.01083	0.00836	13
76594-77193	76893	0.0106	0.00771	12
76794-77393	77093	0.01649	0.01221	19
76994-77593	77293	0.01589	0.01157	18
77194-77793	77493	0.0231	0.01671	26
77394-78004	77693	0.02732	0.01993	31
77594-78206	77899	0.03357	0.02571	40
77794-78406	78104	0.02536	0.01993	31
78005-78606	78306	0.02143	0.01671	26
78207-78806	78506	0.02268	0.01671	26
78407-79029	78706	0.0403	0.03278	51
78607-79256	78912	0.04536	0.03728	58
78807-79456	79154	0.04298	0.036	56
79030-79664	79356	0.0294	0.02314	36
79257-79864	79564	0.01935	0.01478	23
79457-80064	79764	0.01589	0.01157	18
79665-80271	79964	0.0128	0.009	14
79865-80478	80164	0.02899	0.02121	33
80065-80707	80378	0.0306	0.0225	35
80272-80907	80588	0.0378	0.02764	43
80479-81134	80807	0.03905	0.02764	43
80708-81334	81018	0.03964	0.02764	43
80908-81534	81234	0.03786	0.02635	41
81135-81734	81434	0.02869	0.02121	33
81335-81963	81634	0.03851	0.02893	45
81535-82166	81863	0.0406	0.0315	49
81735-82366	82063	0.03565	0.027	42
81964-82566	82266	0.02857	0.02121	33
82167-82766	82466	0.02536	0.018	28
82367-82984	82666	0.03018	0.02185	34
82567-83184	82866	0.02726	0.02057	32
82767-83384	83084	0.03167	0.02443	38
82985-83599	83284	0.02274	0.018	28
83185-83821	83499	0.03244	0.02507	39
83385-84021	83721	0.0247	0.01928	30
83600-84221	83921	0.03399	0.02635	41
83822-84421	84121	0.02482	0.01928	30
84022-84650	84321	0.0394	0.02957	46
84222-84850	84521	0.03708	0.027	42
84422-85050	84750	0.03298	0.02443	38
84651-85256	84950	0.02143	0.01671	26
84851-85456	85156	0.0194	0.01607	25
85051-85688	85356	0.02333	0.018	28
85257-85998	85557	0.04548	0.03343	52
85457-86224	85884	0.05292	0.03792	59
85689-86434	86123	0.06208	0.045	70
85999-86643	86324	0.04423	0.03214	50
86225-86848	86539	0.03804	0.02893	45
86435-87048	86748	0.02774	0.02185	34
86644-87248	86948	0.02756	0.0225	35
86849-87448	87148	0.0228	0.01864	29
87049-87648	87348	0.02643	0.02185	34
87249-87848	87548	0.02464	0.02057	32
87449-88048	87748	0.03262	0.02635	41
87649-88250	87948	0.02458	0.01993	31
87849-88450	88150	0.01548	0.01221	19
88049-88650	88350	0.00512	0.0045	7
88251-88850	88550	0.00661	0.00514	8
88451-89050	88750	0.00964	0.00771	12
88651-89250	88950	0.00827	0.00643	10
88851-89450	89150	0.00542	0.0045	7
89051-89650	89350	0.00375	0.00321	5
89251-89850	89550	0.00845	0.00707	11
89451-90054	89750	0.00958	0.00771	12
89651-90254	89954	0.01012	0.00771	12
89851-90535	90154	0.00774	0.00579	9
90055-90737	90421	0.01048	0.00964	15
90255-90937	90637	0.01065	0.01028	16
90536-91137	90837	0.01119	0.01028	16
90738-91346	91037	0.0106	0.00836	13
90938-91547	91237	0.01018	0.00771	12
91138-91748	91446	0.01012	0.00836	13
91347-91948	91648	0.00708	0.00579	9
91548-92148	91848	0.00923	0.00707	11
91749-92348	92048	0.00804	0.00579	9
91949-92548	92248	0.01321	0.00964	15
92149-92748	92448	0.01369	0.01028	16
92349-92948	92648	0.0156	0.01157	18
92549-93148	92848	0.01018	0.00771	12
92749-93348	93048	0.01042	0.00771	12
92949-93548	93248	0.01042	0.00771	12
93149-93748	93448	0.01286	0.00964	15
93349-93948	93648	0.01185	0.009	14
93549-94148	93848	0.00762	0.00579	9
93749-94354	94048	0.01036	0.00771	12
93949-94554	94254	0.0078	0.00579	9
94149-94754	94454	0.0078	0.00579	9
94355-94954	94654	0.00595	0.0045	7
94555-95154	94854	0.01	0.00771	12
94755-95354	95054	0.01256	0.00964	15
94955-95560	95254	0.00851	0.00643	10
95155-95760	95454	0.0056	0.0045	7
95355-95960	95660	0.00631	0.00514	8
95561-96160	95860	0.00774	0.00643	10
95761-96360	96060	0.00804	0.00643	10
95961-96560	96260	0.00589	0.00514	8
96161-96760	96460	0.00804	0.00643	10
96361-96962	96660	0.00774	0.00643	10
96561-97163	96860	0.00744	0.00643	10
96761-97363	97062	0.0053	0.00514	8
96963-97732	97263	0.00798	0.00643	10
97164-97932	97631	0.00976	0.00707	11
97364-98132	97832	0.01	0.00707	11
97733-98349	98032	0.0081	0.00579	9
97933-98549	98249	0.01018	0.00707	11
98133-98749	98449	0.00756	0.00514	8
98350-98949	98649	0.00565	0.00386	6
98550-99149	98849	0.00095	0.00064	1
98750-99349	99049	0.00095	0.00064	1
98950-99550	99249	0.00167	0.00129	2
99150-99750	99450	0.00238	0.00193	3
99350-99950	99650	0.00595	0.0045	7
99551-100150	99850	0.00524	0.00386	6
99751-100350	100050	0.00643	0.0045	7
99951-100550	100250	0.00381	0.00257	4
100151-100751	100450	0.00476	0.00321	5
100351-100963	100651	0.00417	0.00321	5
100551-101163	100863	0.00726	0.00579	9
100752-101363	101063	0.00577	0.00514	8
100964-101563	101263	0.00446	0.00386	6
101164-101763	101463	0.00327	0.00257	4
101364-101964	101663	0.00589	0.0045	7
101564-102164	101864	0.00685	0.00514	8
101764-102364	102064	0.00536	0.0045	7
101965-102592	102264	0.00393	0.00321	5
102165-102793	102469	0.00679	0.00514	8
102365-103006	102693	0.01012	0.00771	12
102593-103224	102894	0.01137	0.00836	13
102794-103424	103106	0.01292	0.01028	16
103007-103624	103324	0.01577	0.01221	19
103225-103897	103524	0.01387	0.01093	17
103425-104097	103797	0.01065	0.00836	13
103625-104297	103997	0.00679	0.00579	9
103898-104497	104197	0.00714	0.00643	10
104098-104697	104397	0.005	0.0045	7
104298-104897	104597	0.00226	0.00193	3
104498-105097	104797	0.00095	0.00064	1
104698-105297	104997	0.00095	0.00064	1
104898-105497	105197	0	0	0
105098-105697	105397	0	0	0
105298-105897	105597	0	0	0
105498-106104	105797	0.00262	0.00193	3
105698-106304	106004	0.01042	0.00771	12
105898-106504	106204	0.01137	0.00836	13
106105-106704	106404	0.00875	0.00643	10
106305-106904	106604	0.00226	0.00193	3
106505-107104	106804	0.00226	0.00193	3
106705-107312	107004	0.00321	0.00257	4
106905-107512	107204	0.00327	0.00257	4
107105-107712	107412	0.00327	0.00257	4
107313-107918	107612	0.00613	0.0045	7
107513-108118	107818	0.00929	0.00643	10
107713-108319	108018	0.01024	0.00707	11
107919-108519	108219	0.00738	0.00514	8
108119-108719	108419	0.00476	0.00321	5
108320-108919	108619	0.00286	0.00193	3
108520-109119	108819	0.0019	0.00129	2
108720-109319	109019	0.00095	0.00064	1
108920-109519	109219	0.00095	0.00064	1
109120-109719	109419	0.00095	0.00064	1
109320-109919	109619	0.00095	0.00064	1
109520-110119	109819	0.0019	0.00129	2
109720-110319	110019	0.0019	0.00129	2
109920-110519	110219	0.00095	0.00064	1
110120-110719	110419	0	0	0
110320-110919	110619	0	0	0
110520-111119	110819	0	0	0
110720-111319	111019	0.0019	0.00129	2
110920-111519	111219	0.00476	0.00321	5
111120-111726	111419	0.00667	0.0045	7
111320-111937	111626	0.01065	0.00771	12
111520-112137	111826	0.01274	0.01028	16
111727-112337	112037	0.01774	0.01414	22
111938-112545	112237	0.01899	0.01478	23
112138-112745	112445	0.01583	0.01221	19
112338-112945	112645	0.01411	0.01093	17
112546-113174	112845	0.02333	0.01736	27
112746-113374	113074	0.0225	0.01607	25
112946-113574	113274	0.01732	0.01221	19
113175-113774	113474	0.00381	0.00257	4
113375-113974	113674	0.00607	0.00514	8
113575-114174	113874	0.01077	0.009	14
113775-114374	114074	0.00982	0.00836	13
113975-114574	114274	0.01298	0.01028	16
114175-114837	114474	0.01964	0.01478	23
114375-115073	114737	0.02226	0.01671	26
114575-115273	114937	0.01869	0.01414	22
114838-115494	115173	0.01399	0.01093	17
115074-115694	115373	0.00988	0.00836	13
115274-115900	115594	0.01065	0.00836	13
115495-116100	115800	0.0075	0.00579	9
115695-116300	116000	0.01065	0.00771	12
115901-116500	116200	0.01298	0.00964	15
116101-116700	116400	0.01452	0.01157	18
116301-116900	116600	0.01589	0.01286	20
116501-117100	116800	0.01661	0.0135	21
116701-117300	117000	0.01321	0.01028	16
116901-117500	117200	0.00869	0.00707	11
117101-117700	117400	0.0047	0.00386	6
117301-117912	117600	0.00988	0.009	14
117501-118160	117800	0.01327	0.01093	17
117701-118360	118060	0.01304	0.01093	17
117913-118560	118260	0.01071	0.00771	12
118161-118766	118460	0.01018	0.00771	12
118361-118968	118660	0.01256	0.009	14
118561-119180	118866	0.01536	0.01093	17
118767-119380	119068	0.02804	0.02121	33
118969-119586	119280	0.03387	0.02635	41
119181-119792	119480	0.05143	0.03985	62
119381-119992	119692	0.06018	0.04564	71
119593-120192	119892	0.06339	0.04885	76
119793-120392	120092	0.0475	0.03664	57
119993-120592	120292	0.0325	0.02828	44
120193-120792	120492	0.02857	0.02443	38
120393-120992	120692	0.02798	0.02507	39
120593-121192	120892	0.03083	0.02378	37
120793-121393	121092	0.03601	0.02828	44
120993-121617	121292	0.05196	0.03985	62
121193-121885	121495	0.06542	0.05207	81
121394-122148	121731	0.09619	0.07713	120
121618-122397	122004	0.10179	0.08228	128
121886-122597	122296	0.08619	0.06942	108
122155-123153	122497	0.07131	0.05592	87
122398-123699	122711	0.05482	0.04307	67
122598-123910	123599	0.05982	0.04692	73
123154-124110	123807	0.03899	0.0315	49
123700-124316	124010	0.03756	0.03021	47
123911-124516	124216	0.03726	0.02893	45
124111-124716	124416	0.0353	0.02635	41
124317-124921	124616	0.03827	0.02764	43
124517-125131	124816	0.04845	0.03664	57
124717-125331	125030	0.04851	0.03792	59
124922-125531	125231	0.04131	0.03278	51
125132-125731	125431	0.02548	0.01993	31
125332-125931	125631	0.02179	0.01607	25
125532-126131	125831	0.02363	0.01736	27
125732-126331	126031	0.0231	0.018	28
125932-126531	126231	0.02869	0.0225	35
126132-126732	126431	0.02911	0.02314	36
126332-126932	126632	0.02899	0.02185	34
126532-127132	126832	0.03351	0.02635	41
126733-127338	127032	0.03446	0.02764	43
126933-127538	127238	0.03446	0.02764	43
127133-127748	127438	0.04792	0.03535	55
127339-127948	127648	0.04786	0.03535	55
127539-128148	127848	0.05458	0.04114	64
127749-128351	128048	0.03982	0.03085	48
127949-128564	128248	0.05792	0.04307	67
128149-128792	128451	0.04881	0.03535	55
128352-128992	128692	0.04363	0.03278	51
128565-129193	128892	0.02601	0.02057	32
128793-129422	129092	0.02851	0.02314	36
128993-129622	129322	0.0347	0.027	42
129194-129822	129522	0.03387	0.02635	41
129423-130024	129722	0.04202	0.0315	49
129623-130367	129924	0.06804	0.05207	81
129823-130573	130257	0.07512	0.05849	91
130025-130773	130468	0.07274	0.05785	90
130368-130985	130673	0.04345	0.03535	55
130574-131185	130875	0.03452	0.02635	41
130774-131385	131085	0.03512	0.027	42
130986-131597	131285	0.0344	0.02571	40
131186-131797	131497	0.0425	0.03214	50
131386-131997	131697	0.03464	0.02635	41
131598-132197	131897	0.04238	0.03214	50
131798-132397	132097	0.03536	0.027	42
131998-132597	132297	0.03726	0.027	42
132198-132811	132497	0.03857	0.03021	47
132398-133011	132697	0.04554	0.036	56
132598-133263	132911	0.04929	0.04114	64
132812-133465	133163	0.03202	0.02571	40
133012-133671	133365	0.02	0.01607	25
133264-133871	133571	0.01185	0.00836	13
133466-134071	133771	0.01137	0.00836	13
133672-134271	133971	0.01113	0.00836	13
133872-134531	134171	0.01304	0.01093	17
134072-134731	134431	0.01399	0.01157	18
134320-134931	134631	0.00988	0.009	14
134532-135131	134831	0.0047	0.00386	6
134732-135331	135031	0.00488	0.0045	7
134932-135531	135231	0.01155	0.009	14
135132-135731	135431	0.01661	0.0135	21
135332-135931	135631	0.0197	0.01543	24
135532-136131	135831	0.01524	0.01221	19
135732-136331	136031	0.01298	0.00964	15
135932-136537	136231	0.0097	0.00707	11
136132-136737	136431	0.00845	0.00643	10
136332-136958	136637	0.01137	0.009	14
136538-137158	136858	0.01155	0.00964	15
136738-137394	137058	0.01375	0.01093	17
136959-137657	137294	0.01685	0.01286	20
137159-137857	137494	0.02226	0.01671	26
137395-138057	137757	0.0206	0.01543	24
137658-138257	137957	0.01315	0.01028	16
137858-138457	138157	0.0094	0.00771	12
138058-138657	138357	0.01077	0.009	14
138258-138857	138557	0.00774	0.00643	10
138458-139057	138757	0.00423	0.00321	5
138658-139286	138957	0.01637	0.01157	18
138858-139486	139157	0.0225	0.01607	25
139058-139686	139386	0.02196	0.01607	25
139287-139894	139586	0.01411	0.01093	17
139487-140094	139786	0.01488	0.01157	18
139687-140294	139994	0.02036	0.01607	25
139895-140505	140194	0.01869	0.01478	23
140095-140712	140405	0.01369	0.01093	17
140295-140912	140605	0.01065	0.00771	12
140506-141112	140812	0.00667	0.0045	7
140713-141312	141012	0.00476	0.00321	5
140913-141512	141212	0.0019	0.00129	2
141113-141712	141412	0	0	0
141313-141912	141612	0	0	0
141513-142112	141812	0	0	0
141713-142312	142012	0	0	0
141913-142512	142212	0.0019	0.00129	2
142113-142712	142412	0.0019	0.00129	2
142313-142912	142612	0.0019	0.00129	2
142513-143112	142812	0.00095	0.00064	1
142713-143312	143012	0.00095	0.00064	1
142913-143512	143212	0.00095	0.00064	1
143113-143712	143412	0.0019	0.00129	2
143313-143912	143612	0.00286	0.00193	3
143513-144113	143812	0.00476	0.00321	5
143713-144313	144012	0.00738	0.00514	8
143913-144519	144213	0.00929	0.00643	10
144114-144719	144413	0.00929	0.00643	10
144314-144919	144619	0.00613	0.0045	7
144520-145127	144819	0.00423	0.00321	5
144720-145327	145019	0.00327	0.00257	4
144920-145527	145227	0.00321	0.00257	4
145128-145727	145427	0.00226	0.00193	3
145328-145927	145627	0.00226	0.00193	3
145528-146127	145827	0.0019	0.00129	2
145728-146334	146027	0.01042	0.00771	12
145928-146534	146227	0.01042	0.00771	12
146128-146734	146434	0.00946	0.00707	11
146335-146934	146634	0.00095	0.00064	1
146535-147134	146834	0	0	0
146735-147334	147034	0	0	0
146935-147534	147234	0.00095	0.00064	1
147135-147734	147434	0.00095	0.00064	1
147335-147934	147634	0.00226	0.00193	3
147535-148134	147834	0.005	0.0045	7
147735-148334	148034	0.00714	0.00643	10
147935-148535	148234	0.00679	0.00579	9
148135-148807	148434	0.0097	0.00771	12
148335-149007	148707	0.01387	0.01093	17
148536-149225	148907	0.01577	0.01221	19
148808-149437	149125	0.01107	0.00836	13
149008-149639	149337	0.01137	0.00836	13
149226-149862	149538	0.0094	0.00707	11
149438-150067	149762	0.00958	0.00771	12
149640-150267	149967	0.00393	0.00321	5
149863-150468	150167	0.00607	0.00514	8
150068-150668	150367	0.00685	0.00514	8
150268-150868	150568	0.00589	0.0045	7
150469-151068	150768	0.00327	0.00257	4
150669-151268	150968	0.00375	0.00321	5
150869-151480	151168	0.00577	0.00514	8
151069-151681	151368	0.00726	0.00579	9
151269-151881	151580	0.00488	0.00386	6
151481-152081	151781	0.00476	0.00321	5
151682-152281	151981	0.00381	0.00257	4
151882-152481	152181	0.00548	0.00386	6
152082-152681	152381	0.00524	0.00386	6
152282-152882	152581	0.00595	0.0045	7
152482-153082	152781	0.00333	0.00257	4
152682-153282	152982	0.00167	0.00129	2
152883-153482	153182	0.00095	0.00064	1
153083-153682	153382	0.00095	0.00064	1
153283-153882	153582	0.00167	0.00129	2
153483-154099	153782	0.00661	0.0045	7
153683-154299	153982	0.01018	0.00707	11
153883-154499	154199	0.01208	0.00836	13
154100-154870	154399	0.01	0.00707	11
154300-155070	154599	0.00976	0.00707	11
154500-155271	154970	0.00798	0.00643	10
154871-155473	155171	0.00554	0.00514	8
155071-155673	155373	0.00673	0.00579	9
155272-155873	155573	0.00774	0.00643	10
155474-156073	155773	0.00875	0.00707	11
155674-156273	155973	0.00661	0.00579	9
155874-156473	156173	0.00804	0.00643	10
156074-156673	156373	0.00774	0.00643	10
156274-156879	156573	0.00631	0.00514	8
156474-157079	156779	0.0056	0.0045	7
156674-157279	156979	0.00851	0.00643	10
156880-157479	157179	0.01256	0.00964	15
157080-157679	157379	0.01	0.00771	12
157280-157879	157579	0.00595	0.0045	7
157480-158085	157779	0.0078	0.00579	9
157680-158285	157979	0.0078	0.00579	9
157880-158485	158185	0.0094	0.00707	11
158086-158685	158385	0.00762	0.00579	9
158286-158885	158585	0.01089	0.00836	13
158486-159085	158785	0.01381	0.01028	16
158686-159285	158985	0.01042	0.00771	12
158886-159485	159185	0.00905	0.00643	10
159086-159685	159385	0.01018	0.00771	12
159286-159885	159585	0.0156	0.01157	18
159486-160085	159785	0.01601	0.01221	19
159686-160285	159985	0.01226	0.009	14
159886-160485	160185	0.00804	0.00579	9
160086-160685	160385	0.00923	0.00707	11
160286-160887	160585	0.00804	0.00643	10
160486-161096	160787	0.0094	0.00771	12
160686-161296	160996	0.01018	0.00771	12
160888-161496	161196	0.0106	0.00836	13
161097-161696	161396	0.01101	0.01028	16
161297-161951	161596	0.01185	0.01093	17
161497-162179	161798	0.01238	0.01093	17
161697-162383	162079	0.01054	0.00771	12
161952-162583	162279	0.00893	0.00707	11
162180-162783	162483	0.00863	0.00707	11
162384-162983	162683	0.00845	0.00707	11
162584-163183	162883	0.00565	0.0045	7
162784-163383	163083	0.00637	0.00514	8
162984-163583	163283	0.00827	0.00643	10
163184-163783	163483	0.00851	0.00643	10
163384-163983	163683	0.00661	0.00514	8
163584-164185	163883	0.00512	0.0045	7
163784-164267	164024	0.008	0.0072	9
160286-160887	160585	0.00804	0.00643	10
160486-161096	160787	0.0094	0.00771	12
160686-161296	160996	0.01018	0.00771	12
160888-161496	161196	0.0106	0.00836	13
161097-161696	161396	0.01101	0.01028	16
161297-161951	161596	0.01185	0.01093	17
161497-162179	161798	0.01238	0.01093	17
161697-162383	162079	0.01054	0.00771	12
161952-162583	162279	0.00893	0.00707	11
162180-162783	162483	0.00863	0.00707	11
162384-162983	162683	0.00845	0.00707	11
162584-163183	162883	0.00565	0.0045	7
162784-163383	163083	0.00637	0.00514	8
162984-163583	163283	0.00827	0.00643	10
163184-163783	163483	0.00851	0.00643	10
163384-163983	163683	0.00661	0.00514	8
163584-164185	163883	0.00512	0.0045	7
163784-164267	164024	0.008	0.0072	9

## Sheet: Table S3
Table S3 Distribution of SSRs in LSC, IRa, IRb and SSC.
Scientific name	Total	LSC		IRb		SSC		IRa
		Number	Ratio/%	Number	Ratio/%	Number	Ratio/%	Number	Ratio/%
F. tataricum	205	130	63.4146	29	14.1463	17	8.29268	29	14.1463
F. cymosum	203	129	63.5468	30	14.7783	14	6.89655	30	14.7783
F. esculentum	214	139	64.9533	28	13.0841	19	8.8785	28	13.0841
F. esculentumssp. ancestrale	213	138	64.7887	28	13.1455	19	8.92019	28	13.1455
F. longistylum	230	148	64.3478	29	12.6087	24	10.4348	29	12.6087
F. leptopodum	224	146	65.1786	28	12.5	22	9.82143	28	12.5
F. urophyllum	236	156	66.1017	29	12.2881	22	9.32203	29	12.2881
F. luojishanense	224	145	64.7321	29	12.9464	21	9.375	29	12.9464

## Sheet: Table S4
Table S4 Number of different SSR types detected in the eight Fagopyrum species cp genomes.
Scientific name	Monomeric repeats		Dinucleotide repeats		Trinucleotide repeats		Tetranucleotide repeats		Pentanucleotide repeats
	Number	Ratio/%	Number	Ratio/%	Number	Ratio/%	Number	Ratio/%	Number	Ratio/%	Total
F. tataricum	152	74.1463	45	21.9512	3	1.46341	4	1.95122	1	0.487805	205
F. cymosum	149	73.399	45	22.1675	3	1.47783	4	1.97044	2	0.985222	203
F. esculentum	157	73.3645	49	22.8972	3	1.40187	5	2.33645	0	0	214
F. esculentum ssp. ancestrale	156	73.2394	49	23.0047	4	1.87793	4	1.87793	0	0	213
F. longistylum	167	72.6087	53	23.0435	4	1.73913	5	2.17391	0	0	230
F. leptopodum	162	72.3214	50	22.3214	6	2.67857	5	2.23214	0	0	224
F. urophyllum	172	72.8814	51	21.6102	6	2.54237	6	2.54237	1	0.423729	236
F. luojishanense	165	73.6607	50	22.3214	4	1.78571	4	1.78571	0	0	224

## Sheet: Table S5
Table S5 Number of different base SSR types in the eight Fagopyrum species cp genomes.
Scientific name	Monomeric repeats				Dinucleotide repeats								Trinucleotide repeats								Tetranucleotide repeats								Pentanucleotide repeats			SUM
	A	T	C	G	AG	AT	CA	CT	GA	TA	TC	TG	AAG	AAT	ATA	CTT	GTA	TAA	TAT	TTA	AAAT	AATA	AATG	AATT	CCGA	GTCT	TCAA	TTGA	ATTAT	TCTAT	TTTTA
F. tataricum	71	78	2	1	4	13	1	4	4	14	4	1	1	0	1	1	0	0	0	0	1	1	1	0	0	1	0	0	0	0	1	205
F. cymosum	72	76	1	0	4	13	1	4	4	14	4	1	1	0	1	1	0	0	0	0	0	1	1	1	0	1	0	0	0	1	1	203
F. esculentum	77	76	2	2	4	17	1	4	4	15	3	1	1	0	0	1	0	0	1	0	0	2	1	0	0	1	0	1	0	0	0	214
F. esculentum ssp. ancestrale	76	77	2	1	4	16	1	4	4	16	3	1	1	0	0	1	1	0	1	0	0	2	1	0	0	1	0	0	0	0	0	213
F. longistylum	78	84	4	2	4	17	0	5	6	17	3	1	1	1	0	1	0	0	0	1	0	1	1	1	0	1	1	0	0	0	0	230
F. leptopodum	78	79	3	3	4	17	0	4	5	16	3	1	1	1	1	1	0	1	0	1	0	1	1	0	1	1	1	0	0	0	0	224
F. urophyllum	81	87	2	2	4	17	0	5	6	15	3	1	1	1	0	1	0	1	0	2	0	0	1	2	1	1	1	0	1	0	0	236
F. luojishanense	75	85	4	2	4	16	0	5	6	15	3	1	1	1	0	1	0	0	0	1	0	1	1	0	0	1	1	0	0	0	0	224

## Sheet: Table S6
Table S6 Number of different Repeat features in the eight Fagopyrum species cp genomes.
Repeat features	F. tataricum	F. cymosum	F. esculentum	F. esculentum ssp. ancestrale	F. longistylum	F. leptopodum	F. urophyllum	F. luojishanense
CA(4)	1	1	1	1	0	0	0	0
T(10)	12	9	8	7	8	8	6	10
GTCT(3)	1	1	1	1	1	1	1	1
T(8)	39	38	38	38	42	39	45	43
A(9)	21	23	20	22	20	13	15	16
T(11)	3	3	3	3	7	8	7	8
A(8)	38	35	39	36	44	53	52	44
T(9)	21	24	22	26	25	22	26	22
CT(4)	4	4	4	4	4	3	5	4
TA(4)	9	9	8	9	9	10	10	8
GA(4)	4	4	4	4	5	4	5	5
A(10)	8	8	16	16	9	7	8	9
AATG(3)	1	1	1	1	0	1	1	1
TA(5)	3	2	6	6	7	5	4	6
TC(4)	4	4	3	3	3	3	3	3
AT(6)	2	2	6	5	0	0	0	0
AT(4)	7	7	8	7	12	10	12	11
T(12)	1	1	3	2	0	1	1	1
CTT(4)	1	1	1	1	1	1	1	1
AG(4)	4	4	4	4	3	3	3	3
A(14)	2	2	0	0	0	1	0	0
AATA(3)	1	1	2	2	1	1	0	1
T(14)	2	1	0	0	0	1	1	0
AAG(4)	1	1	1	1	1	1	1	1
A(13)	2	0	0	0	0	0	0	0
TG(4)	1	1	1	1	1	1	1	1
AT(5)	2	2	3	4	5	6	4	5
TA(6)	2	3	1	1	0	1	0	0
C(9)	1	1	0	0	3	3	1	2
AAAT(3)	1	0	0	0	0	0	0	0
TTTTA(3)	1	1	0	0	0	0	0	0
G(8)	1	0	1	0	0	1	1	0
AT(7)	2	2	0	0	0	1	1	0
ATA(4)	1	1	0	0	0	0	0	0
C(8)	1	0	1	1	0	0	1	0
A(11)	0	3	0	1	4	3	3	5
AATT(4)	0	1	0	0	0	0	0	0
A(16)	0	1	0	0	0	0	0	0
TCTAT(3)	0	1	0	0	0	0	0	0
A(12)	0	0	2	1	1	0	1	0
TAT(4)	0	0	1	1	0	0	0	0
T(15)	0	0	1	0	0	0	1	0
T(13)	0	0	1	1	2	0	1	1
G(11)	0	0	1	0	0	0	0	0
TTGA(3)	0	0	1	0	0	0	0	0
C(11)	0	0	1	0	0	0	0	0
GTA(5)	0	0	0	1	0	0	0	0
G(12)	0	0	0	1	0	0	0	0
C(12)	0	0	0	1	0	0	0	0
AATG(4)	0	0	0	0	1	0	0	0
CT(5)	0	0	0	0	1	1	0	1
TCAA(3)	0	0	0	0	1	1	1	1
GA(5)	0	0	0	0	1	1	1	1
AATT(3)	0	0	0	0	1	0	2	0
TTA(4)	0	0	0	0	1	1	2	1
AAT(4)	0	0	0	0	1	1	1	1
AG(5)	0	0	0	0	1	1	1	1
G(9)	0	0	0	0	1	2	1	1
G(10)	0	0	0	0	1	0	0	1
TA(7)	0	0	0	0	1	0	1	1
C(10)	0	0	0	0	1	0	0	2
ATA(5)	0	0	0	0	0	1	0	0
TAA(4)	0	0	0	0	0	1	1	0
A(15)	0	0	0	0	0	1	2	1
CCGA(3)	0	0	0	0	0	1	1	0
ATTAT(3)	0	0	0	0	0	0	1	0

## Sheet: Table S7
Table 7 Different SSR types in genic among the eight Fagopyrum species cp genomes.
F. tataricum						F. cymosum						F. esculentum						F. esculentum ssp. ancestrale						F. longistylum						F. leptopodum						F. urophyllum						F. luojishanense
Region	Genic / Gene	SSR type		Location		Region	Genic / Gene	SSR type		Location		Region	Genic / Gene	SSR type		Location		Region	Genic / Gene	SSR type		Location		Region	Genic / Gene	SSR type		Location		Region	Genic / Gene	SSR type		Location		Region	Genic / Gene	SSR type		Location		Region	Genic / Gene	SSR type		Location
LSC	matK	CA	4	2845	2852	LSC	matK	CA	4	2854	2861	LSC	matK	CA	4	2843	2850	LSC	matK	CA	4	2843	2850	LSC	matK	A	8	2098	2105	LSC	matK	A	8	2090	2097	LSC	matK	A	8	2084	2091	LSC	matK	A	8	2088	2095
LSC	matK	T	10	3353	3362	LSC	matK	T	10	3362	3371	LSC	matK	T	9	2887	2895	LSC	matK	T	9	2887	2895	LSC	rps16	T	11	5136	5146	LSC	rps16	T	11	5127	5137	LSC	matK	T	9	3431	3439	LSC	rps16	T	11	5121	5131
LSC	atpA	GTCT	3	10557	10568	LSC	atpA	GTCT	3	10559	10570	LSC	matK	T	10	3351	3360	LSC	matK	T	10	3351	3360	LSC	rps16	T	10	5442	5451	LSC	rps16	TTA	4	5431	5442	LSC	rps16	T	10	5092	5101	LSC	rps16	T	10	5427	5436
LSC	atpF	T	8	11829	11836	LSC	atpF	T	8	11831	11838	LSC	rps16	TA	5	5339	5348	LSC	rps16	TA	5	5347	5356	LSC	rps16	A	9	6153	6161	LSC	rps16	TA	4	5454	5461	LSC	rps16	TTA	4	5392	5403	LSC	rps16	A	9	6138	6146
LSC	atpF	A	9	11913	11921	LSC	atpF	A	10	11915	11924	LSC	atpA	GTCT	3	10693	10704	LSC	atpA	GTCT	3	10704	10715	LSC	atpA	GTCT	3	10993	11004	LSC	atpA	GTCT	3	10925	10936	LSC	atpA	GTCT	3	10908	10919	LSC	atpA	GTCT	3	10996	11007
LSC	rpoC2	T	11	17664	17674	LSC	rpoC2	T	11	17671	17681	LSC	atpF	A	9	12052	12060	LSC	atpF	A	9	12063	12071	LSC	atpF	A	8	12237	12244	LSC	atpF	A	8	12168	12175	LSC	atpF	A	8	12152	12159	LSC	atpF	A	8	12241	12248
LSC	rpoC2	A	8	17808	17815	LSC	rpoC2	A	8	17815	17822	LSC	rpoC2	T	11	17819	17829	LSC	rpoC2	T	8	15970	15977	LSC	atpF	T	9	12267	12275	LSC	atpF	T	9	12198	12206	LSC	atpF	T	11	12182	12192	LSC	atpF	T	9	12271	12279
LSC	rpoC2	T	9	17882	17890	LSC	rpoC2	T	9	17889	17897	LSC	rpoC2	A	8	17963	17970	LSC	rpoC2	T	11	17827	17837	LSC	atpF	A	10	12352	12361	LSC	atpF	A	10	12283	12292	LSC	atpF	A	9	12269	12277	LSC	atpF	A	10	12356	12365
LSC	rpoC2	CT	4	17934	17941	LSC	rpoC2	CT	4	17941	17948	LSC	rpoC2	T	9	18037	18045	LSC	rpoC2	A	8	17971	17978	LSC	rpoC2	T	11	16232	16242	LSC	rpoC2	T	11	16164	16174	LSC	rpoC2	T	8	16036	16043	LSC	rpoC2	T	10	16236	16245
LSC	rpoC2	TA	4	19030	19037	LSC	rpoC2	TA	4	19046	19053	LSC	rpoC2	CT	4	18089	18096	LSC	rpoC2	T	9	18045	18053	LSC	rpoC2	T	11	18095	18105	LSC	rpoC2	T	11	18027	18037	LSC	rpoC2	T	8	16122	16129	LSC	rpoC2	T	11	18098	18108
LSC	rpoC1	T	9	20223	20231	LSC	rpoC1	T	9	20239	20247	LSC	rpoC2	TA	4	19194	19201	LSC	rpoC2	CT	4	18097	18104	LSC	rpoC2	A	8	18239	18246	LSC	rpoC2	A	8	18171	18178	LSC	rpoC2	T	14	17982	17995	LSC	rpoC2	A	8	18242	18249
LSC	rpoC1	A	8	20265	20272	LSC	rpoC1	A	8	20281	20288	LSC	rpoC2	A	9	19712	19720	LSC	rpoC2	TA	4	19202	19209	LSC	rpoC2	TA	4	19461	19468	LSC	rpoC2	TA	4	19393	19400	LSC	rpoC2	A	8	18126	18133	LSC	rpoC2	TA	4	19464	19471
LSC	rpoC1	A	8	21472	21479	LSC	rpoC1	A	8	21488	21495	LSC	rpoC1	A	8	21636	21643	LSC	rpoC1	A	8	21632	21639	LSC	rpoC1	A	8	20702	20709	LSC	rpoC1	A	8	20634	20641	LSC	rpoC2	TA	4	19348	19355	LSC	rpoC1	A	8	20705	20712
LSC	rpoB	T	8	25266	25273	LSC	rpoB	T	8	25282	25289	LSC	rpoC1	T	8	22241	22248	LSC	rpoC1	T	8	22237	22244	LSC	rpoC1	A	8	21915	21922	LSC	rpoC1	ATA	5	20659	20673	LSC	rpoC1	A	8	20589	20596	LSC	rpoC1	A	8	21918	21925
LSC	rpoB	T	10	25370	25379	LSC	rpoB	T	10	25386	25395	LSC	rpoB	T	8	25426	25433	LSC	rpoB	T	8	25422	25429	LSC	rpoC1	A	8	22267	22274	LSC	rpoC1	A	8	21853	21860	LSC	rpoC1	A	8	21802	21809	LSC	rpoC1	A	8	22270	22277
LSC	psbC	T	8	34216	34223	LSC	psbC	T	8	34265	34272	LSC	rpoB	T	9	25531	25539	LSC	rpoB	T	9	25527	25535	LSC	rpoC1	T	8	22516	22523	LSC	rpoC1	A	8	22205	22212	LSC	rpoC1	A	8	22154	22161	LSC	rpoC1	T	8	22519	22526
LSC	ycf3	T	8	43187	43194	LSC	ycf3	T	8	43237	43244	LSC	psbC	T	8	34446	34453	LSC	psbC	T	8	34428	34435	LSC	rpoB	T	8	25702	25709	LSC	rpoC1	T	8	22454	22461	LSC	rpoB	T	8	25588	25595	LSC	rpoB	T	8	25705	25712
LSC	ycf3	T	8	43196	43203	LSC	ycf3	T	8	43246	43253	LSC	ycf3	T	8	43470	43477	LSC	ycf3	T	8	43452	43459	LSC	rpoB	T	10	25806	25815	LSC	rpoB	T	8	25640	25647	LSC	rpoB	T	10	25692	25701	LSC	rpoB	T	10	25809	25818
LSC	ycf3	A	10	44223	44232	LSC	ycf3	A	11	44276	44286	LSC	ycf3	T	8	43479	43486	LSC	ycf3	T	8	43461	43468	LSC	ycf3	A	8	44832	44839	LSC	rpoB	T	10	25744	25753	LSC	ycf3	A	8	44714	44721	LSC	ycf3	A	8	44860	44867
LSC	ndhK	T	11	50807	50817	LSC	ndhK	T	11	50873	50883	LSC	ycf3	A	8	44501	44508	LSC	ycf3	A	8	44478	44485	LSC	rbcL	GA	4	56327	56334	LSC	ycf3	A	8	44607	44614	LSC	rbcL	GA	4	56203	56210	LSC	rbcL	GA	4	56312	56319
LSC	rbcL	GA	4	56184	56191	LSC	rbcL	GA	4	56247	56254	LSC	ycf3	A	8	44512	44519	LSC	ycf3	A	8	44489	44496	LSC	accD	A	8	58118	58125	LSC	rbcL	GA	4	56075	56082	LSC	accD	A	8	57982	57989	LSC	accD	A	8	58103	58110
LSC	ycf4	T	9	60388	60396	LSC	ycf4	T	9	60444	60452	LSC	rbcL	GA	4	56563	56570	LSC	rbcL	GA	4	56533	56540	LSC	ycf4	T	9	60581	60589	LSC	accD	A	8	57869	57876	LSC	ycf4	T	8	60444	60451	LSC	ycf4	T	9	60587	60595
LSC	cemA	AATG	3	62251	62262	LSC	cemA	AATG	3	62311	62322	LSC	ycf4	T	9	60768	60776	LSC	ycf4	T	9	60738	60746	LSC	petA	TA	5	62677	62686	LSC	ycf4	T	8	60358	60365	LSC	cemA	AATG	3	62217	62228	LSC	cemA	AATG	3	62401	62412
LSC	petA	TA	5	62532	62541	LSC	petA	TA	5	62592	62601	LSC	cemA	A	10	61946	61955	LSC	cemA	A	10	61920	61929	LSC	petA	A	8	63038	63045	LSC	cemA	AATG	3	62172	62183	LSC	petA	TA	5	62503	62512	LSC	petA	TA	5	62687	62696
LSC	petA	A	8	62893	62900	LSC	petA	A	8	62953	62960	LSC	cemA	AATG	3	62618	62629	LSC	cemA	AATG	3	62592	62603	LSC	psbF	A	10	64715	64724	LSC	petA	TA	5	62457	62466	LSC	petA	A	8	62864	62871	LSC	petA	A	8	63048	63055
LSC	rpl20	T	8	69140	69147	LSC	rpl20	T	8	69201	69208	LSC	petA	TA	5	62903	62912	LSC	petA	TA	5	62877	62886	LSC	rpl20	T	8	69363	69370	LSC	petA	A	8	62818	62825	LSC	psbF	A	10	64542	64551	LSC	psbF	A	10	64725	64734
LSC	clpP	TC	4	70890	70897	LSC	petB	A	8	75600	75607	LSC	petA	A	8	63264	63271	LSC	petA	A	8	63238	63245	LSC	clpP	T	9	71147	71155	LSC	psbF	A	10	64497	64506	LSC	rpl20	T	8	69030	69037	LSC	rpl20	T	8	69372	69379
LSC	clpP	T	9	70914	70922	LSC	petB	A	9	75855	75863	LSC	psaJ	T	8	67621	67628	LSC	psaJ	T	8	67630	67637	LSC	clpP	A	8	71157	71164	LSC	rpl20	T	8	69115	69122	LSC	clpP	T	9	70803	70811	LSC	petB	A	8	75943	75950
LSC	clpP	TA	4	71148	71155	LSC	petD	AT	6	77650	77661	LSC	rpl20	T	8	69634	69641	LSC	rpl20	T	8	69642	69649	LSC	clpP	AT	4	71235	71242	LSC	clpP	T	9	70838	70846	LSC	clpP	A	8	70813	70820	LSC	rpoA	T	11	78698	78708
LSC	clpP	A	8	71604	71611	LSC	rpoA	T	10	78636	78645	LSC	clpP	TC	4	71395	71402	LSC	petB	A	8	76033	76040	LSC	clpP	A	9	71671	71679	LSC	clpP	A	8	70848	70855	LSC	clpP	AT	4	70891	70898	LSC	rpl16	AT	5	82260	82269
LSC	clpP	A	9	71647	71655	LSC	rpl16	AT	4	82169	82176	LSC	clpP	T	8	71419	71426	LSC	petD	T	8	77681	77688	LSC	clpP	TA	4	71877	71884	LSC	clpP	AT	4	70926	70933	LSC	clpP	A	9	71327	71335	LSC	rpl16	T	8	82588	82595
LSC	clpP	A	8	71691	71698	LSC	rpl16	TA	4	82252	82259	LSC	clpP	TA	4	71652	71659	LSC	petD	AT	5	78063	78072	LSC	clpP	T	11	72097	72107	LSC	clpP	A	8	71362	71369	LSC	clpP	TAA	4	71509	71520	LSC	rpl16	T	8	82815	82822
LSC	clpP	T	9	71950	71958	LSC	rpl16	T	9	82589	82597	LSC	clpP	AATA	3	72097	72115	LSC	rpoA	T	8	79063	79070	LSC	clpP	T	8	72215	72222	LSC	clpP	TAA	4	71543	71554	LSC	clpP	A	8	71527	71534	LSC	rpl22	T	13	84193	84205
LSC	petB	A	8	75533	75540	LSC	rpl16	T	8	82952	82959	LSC	clpP	A	10	72186	72195	LSC	rpl16	AT	5	82607	82616	LSC	petB	A	8	75929	75936	LSC	clpP	A	8	71561	71568	LSC	clpP	AT	4	71694	71701	IRb	rps19	T	9	84517	84525
LSC	petB	A	10	75788	75797	LSC	rps3	T	8	83459	83466	LSC	clpP	T	9	72442	72450	LSC	rpl16	TA	4	82693	82700	LSC	rpoA	T	11	78684	78694	LSC	clpP	T	10	71938	71947	LSC	clpP	T	9	71915	71923	IRb	ycf2	GA	4	86978	86985
LSC	petD	AT	6	77601	77612	LSC	rpl22	T	12	84185	84196	LSC	petB	A	8	76025	76032	LSC	rpl16	T	9	83049	83057	LSC	rpl16	AT	5	82246	82255	LSC	clpP	T	9	72055	72063	LSC	clpP	T	8	72031	72038	IRb	ycf2	A	10	87193	87202
LSC	rpoA	T	10	78587	78596	IRb	rps19	T	9	84508	84516	LSC	petD	T	8	77673	77680	LSC	rps3	T	8	83920	83927	LSC	rpl16	T	8	82574	82581	LSC	petB	A	8	75781	75788	LSC	petB	A	8	75744	75751	IRb	ycf2	A	8	88872	88879
LSC	rpl16	AT	4	82136	82143	IRb	ycf2	GA	4	87057	87064	LSC	petD	AT	5	78055	78064	LSC	rpl22	T	12	84646	84657	LSC	rpl16	T	8	82801	82808	LSC	petD	AT	4	77561	77568	LSC	petD	AT	4	77535	77542	IRb	ycf2	A	9	89478	89486
LSC	rpl16	TA	4	82227	82234	IRb	ycf2	A	10	87272	87281	LSC	rpoA	T	8	79055	79062	IRb	rps19	T	9	84969	84977	LSC	rpl22	T	13	84179	84191	LSC	rpoA	T	11	78531	78541	LSC	rpoA	T	11	78505	78515	IRb	ycf2	GA	4	89499	89506
LSC	rpl16	T	9	82564	82572	IRb	ycf2	A	9	88942	88950	LSC	rpl16	AT	5	82599	82608	IRb	ycf2	GA	4	87515	87522	IRb	rps19	T	9	84503	84511	LSC	rpl16	AT	5	82106	82115	LSC	rpl16	AT	5	82078	82087	IRb	ycf2	CTT	4	90321	90332
LSC	rpl16	T	8	82927	82934	IRb	ycf2	A	9	89548	89556	LSC	rpl16	TA	4	82685	82692	IRb	ycf2	A	10	87730	87739	IRb	ycf2	GA	4	86964	86971	LSC	rpl16	T	8	82434	82441	LSC	rpl16	T	8	82401	82408	IRb	ycf2	AG	4	90794	90801
LSC	rps3	T	8	83434	83441	IRb	ycf2	GA	4	89569	89576	LSC	rpl16	T	9	83041	83049	IRb	ycf2	A	8	89400	89407	IRb	ycf2	A	10	87179	87188	LSC	rpl16	T	8	82661	82668	LSC	rpl16	T	9	82628	82636	IRb	ycf2	CT	4	91610	91617
LSC	rpl22	T	12	84160	84171	IRb	ycf2	CTT	4	90391	90402	LSC	rps3	T	8	83912	83919	IRb	ycf2	A	9	90006	90014	IRb	ycf2	A	8	88858	88865	LSC	rpl22	T	12	84045	84056	LSC	rps3	T	9	83388	83396	IRb	ndhB	AG	4	95090	95097
IRb	rps19	T	9	84483	84491	IRb	ycf2	AG	4	90870	90877	LSC	rpl22	T	12	84638	84649	IRb	ycf2	GA	4	90027	90034	IRb	ycf2	A	9	89464	89472	IRb	rps19	T	9	84368	84376	LSC	rpl22	T	12	84013	84024	IRb	ycf1	T	8	109368	109375
IRb	ycf2	GA	4	87032	87039	IRb	ndhB	AG	4	94978	94985	IRb	ycf2	GA	4	87507	87514	IRb	ycf2	CTT	4	90849	90860	IRb	ycf2	GA	4	89485	89492	IRb	ycf2	GA	4	86828	86835	IRb	rps19	T	9	84336	84344	IRb	ycf1	T	8	110584	110591
IRb	ycf2	A	10	87247	87256	IRb	ycf1	T	8	109249	109256	IRb	ycf2	A	10	87722	87731	IRb	ycf2	AG	4	91328	91335	IRb	ycf2	CTT	4	90307	90318	IRb	ycf2	A	10	87043	87052	IRb	ycf2	GA	4	86801	86808	IRb	ycf1	A	8	110781	110788
IRb	ycf2	A	9	88917	88925	IRb	ycf1	T	8	110465	110472	IRb	ycf2	A	8	89392	89399	IRb	ndhB	AG	4	95440	95447	IRb	ycf2	AG	4	90780	90787	IRb	ycf2	A	8	88722	88729	IRb	ycf2	A	10	87016	87025	IRb	ycf1	A	9	111921	111929
IRb	ycf2	A	9	89523	89531	IRb	ycf1	A	8	110662	110669	IRb	ycf2	A	9	89998	90006	IRb	ycf1	T	8	109692	109699	IRb	ycf2	CT	4	91596	91603	IRb	ycf2	A	9	89328	89336	IRb	ycf2	A	9	88695	88703	IRb	ycf1	A	9	113069	113077
IRb	ycf2	GA	4	89544	89551	IRb	ycf1	T	9	110909	110917	IRb	ycf2	GA	4	90019	90026	IRb	ycf1	T	8	110908	110915	IRb	ndhB	AG	4	95076	95083	IRb	ycf2	GA	4	89349	89356	IRb	ycf2	A	9	89301	89309	IRb	ycf1	A	8	113130	113137
IRb	ycf2	CTT	4	90366	90377	IRb	ycf1	A	9	111826	111834	IRb	ycf2	CTT	4	90841	90852	IRb	ycf1	A	8	111105	111112	IRb	ycf1	T	8	109347	109354	IRb	ycf2	CTT	4	90171	90182	IRb	ycf2	GA	4	89322	89329	IRb	ycf1	A	8	114069	114076
IRb	ycf2	AG	4	90845	90852	IRb	ycf1	T	9	112844	112852	IRb	ycf2	AG	4	91320	91327	IRb	ycf1	T	12	111286	111297	IRb	ycf1	T	8	110563	110570	IRb	ycf2	AG	4	90644	90651	IRb	ycf2	CTT	4	90144	90155	IRb	ycf1	A	9	114102	114110
IRb	ndhB	AG	4	94954	94961	IRb	ycf1	A	14	112974	112987	IRb	ndhB	AG	4	95431	95438	IRb	ycf1	A	10	112199	112208	IRb	ycf1	A	8	110760	110767	IRb	ndhB	AG	4	94939	94946	IRb	ycf2	AG	4	90617	90624	SSC	ndhF	C	9	115319	115327
IRb	ycf1	T	8	109225	109232	IRb	ycf1	A	8	113035	113042	IRb	ycf1	T	8	109683	109690	IRb	ycf1	T	9	113218	113226	IRb	ycf1	A	9	111900	111908	IRb	ycf1	T	8	109217	109224	IRb	ycf2	CT	4	91433	91440	SSC	ndhF	A	8	115808	115815
IRb	ycf1	T	8	110441	110448	IRb	ycf1	A	8	113962	113969	IRb	ycf1	T	8	110899	110906	IRb	ycf1	A	10	113348	113357	IRb	ycf1	A	9	113048	113056	IRb	ycf1	T	8	110433	110440	IRb	ndhB	AG	4	94912	94919	SSC	ndhF	T	8	115918	115925
IRb	ycf1	A	8	110638	110645	IRb	ycf1	A	9	113995	114003	IRb	ycf1	A	8	111096	111103	IRb	ycf1	A	8	113409	113416	IRb	ycf1	A	8	113109	113116	IRb	ycf1	A	8	110630	110637	IRb	ycf1	T	8	109192	109199	SSC	ndhF	T	8	116056	116063
IRb	ycf1	T	9	110885	110893	IRb	ycf1	A	9	114019	114027	IRb	ycf1	T	12	111277	111288	IRb	ycf1	A	8	114342	114349	IRb	ycf1	A	8	114048	114055	IRb	ycf1	A	9	111770	111778	IRb	ycf1	T	8	110408	110415	SSC	ndhF	AT	4	117439	117446
IRb	ycf1	A	9	111802	111810	IRb	ycf1	A	9	114043	114051	IRb	ycf1	A	10	112190	112199	IRb	ycf1	A	9	114375	114383	IRb	ycf1	A	9	114081	114089	IRb	ycf1	A	9	112918	112926	IRb	ycf1	A	8	110605	110612	SSC	ccsA	A	11	119666	119676
IRb	ycf1	T	9	112820	112828	SSC	ndhF	T	8	115883	115890	IRb	ycf1	T	10	113209	113218	SSC	ndhF	T	8	116207	116214	SSC	ndhF	C	9	115298	115306	IRb	ycf1	A	8	112979	112986	IRb	ycf1	A	9	111739	111747	SSC	ndhD	A	8	120561	120568
IRb	ycf1	A	14	112950	112963	SSC	ndhD	A	8	120685	120692	IRb	ycf1	A	10	113339	113348	SSC	ndhD	A	9	121066	121074	SSC	ndhF	A	8	115787	115794	IRb	ycf1	A	8	113918	113925	IRb	ycf1	A	9	112887	112895	SSC	ndhD	AATA	3	120755	120766
IRb	ycf1	A	8	113011	113018	SSC	ndhD	AATA	3	120879	120890	IRb	ycf1	A	8	113400	113407	SSC	ndhD	AATA	3	121261	121272	SSC	ndhF	T	8	115897	115904	IRb	ycf1	A	9	113951	113959	IRb	ycf1	A	8	112948	112955	SSC	ndhD	T	8	121146	121153
IRb	ycf1	A	8	113944	113951	SSC	ndhD	A	8	121766	121773	IRb	ycf1	A	8	114333	114340	SSC	ndhD	A	8	122148	122155	SSC	ndhF	T	8	116035	116042	SSC	ndhF	A	8	115657	115664	IRb	ycf1	A	8	113887	113894	SSC	ndhD	A	8	121642	121649
IRb	ycf1	A	9	113977	113985	SSC	ndhG	A	8	123830	123837	IRb	ycf1	A	9	114366	114374	SSC	ndhD	A	8	122339	122346	SSC	ndhF	AT	4	117418	117425	SSC	ndhF	T	8	115767	115774	IRb	ycf1	A	9	113920	113928	SSC	ndhA	T	9	125527	125535
IRb	ycf1	A	9	114001	114009	SSC	rps15	T	9	128301	128309	SSC	ndhF	T	8	116198	116205	SSC	ndhG	A	10	123927	123936	SSC	ccsA	A	11	119662	119672	SSC	ndhF	T	8	115905	115912	SSC	ndhF	A	8	115626	115633	SSC	ndhA	A	11	125709	125719
SSC	ndhF	T	8	115829	115836	IRa	ycf1	T	9	129692	129700	SSC	ndhD	A	9	121055	121063	SSC	ndhG	A	8	124211	124218	SSC	ndhD	A	8	120557	120564	SSC	ccsA	A	11	119715	119725	SSC	ndhF	T	8	115736	115743	SSC	ndhA	A	8	126223	126230
SSC	ccsA	A	8	120036	120043	IRa	ycf1	T	9	129716	129724	SSC	ndhD	AATA	3	121250	121261	SSC	ndhA	T	9	126079	126087	SSC	ndhD	AATA	3	120751	120762	SSC	ndhD	A	8	120609	120616	SSC	ndhF	T	8	115874	115881	SSC	rps15	T	9	128213	128221
SSC	ndhD	A	8	120638	120645	IRa	ycf1	T	9	129740	129748	SSC	ndhD	A	8	122137	122144	SSC	rps15	T	9	128722	128730	SSC	ndhD	T	8	121142	121149	SSC	ndhD	AATA	3	120803	120814	SSC	ccsA	A	11	119677	119687	IRa	ycf1	T	9	129587	129595
SSC	ndhD	AATA	3	120832	120843	IRa	ycf1	T	8	129774	129781	SSC	ndhG	A	10	123917	123926	SSC	rps15	T	8	128905	128912	SSC	ndhD	A	8	121638	121645	SSC	ndhD	T	8	121194	121201	SSC	ndhD	A	8	120571	120578	IRa	ycf1	T	8	129621	129628
SSC	ndhD	T	8	121223	121230	IRa	ycf1	T	8	130701	130708	SSC	ndhG	A	8	124201	124208	IRa	ycf1	T	9	130100	130108	SSC	ndhA	T	9	125523	125531	SSC	ndhD	A	8	121690	121697	SSC	ndhD	T	8	121156	121163	IRa	ycf1	T	8	130560	130567
SSC	ndhD	A	8	121719	121726	IRa	ycf1	T	14	130756	130769	SSC	ndhA	T	9	126069	126077	IRa	ycf1	T	8	130134	130141	SSC	ndhA	A	11	125751	125761	SSC	ndhA	T	8	125570	125577	SSC	ndhD	A	8	121652	121659	IRa	ycf1	T	9	130620	130628
SSC	ndhG	A	8	123783	123790	IRa	ycf1	A	9	130891	130899	SSC	rps15	T	9	128700	128708	IRa	ycf1	T	8	131067	131074	SSC	ndhA	A	8	126265	126272	SSC	ndhA	A	9	125797	125805	SSC	ndhA	T	8	125531	125538	IRa	ycf1	T	9	131768	131776
SSC	rps15	T	9	128260	128268	IRa	ycf1	T	9	131909	131917	SSC	rps15	T	8	128883	128890	IRa	ycf1	T	10	131126	131135	SSC	rps15	T	9	128255	128263	SSC	ndhA	A	9	126314	126322	SSC	ndhA	A	15	125764	125778	IRa	ycf1	T	8	132909	132916
IRa	ycf1	T	9	129661	129669	IRa	ycf1	A	9	132826	132834	IRa	ycf1_1	T	9	130078	130086	IRa	ycf1	A	9	131257	131265	IRa	ycf1	T	9	129654	129662	SSC	rps15	T	9	128305	128313	SSC	ndhA	A	8	126282	126289	IRa	ycf1	A	8	133106	133113
IRa	ycf1	T	9	129685	129693	IRa	ycf1	T	8	133074	133081	IRa	ycf1_1	T	8	130112	130119	IRa	ycf1	T	10	132275	132284	IRa	ycf1	T	8	129688	129695	IRa	ycf1	T	9	129700	129708	SSC	rps15	T	9	128272	128280	IRa	ycf1	A	8	134322	134329
IRa	ycf1	T	8	129719	129726	IRa	ycf1	A	8	133271	133278	IRa	ycf1_1	T	8	131045	131052	IRa	ycf1	A	12	133186	133197	IRa	ycf1	T	8	130627	130634	IRa	ycf1	T	8	129734	129741	IRa	ycf1	T	9	129673	129681	IRa	ndhB	CT	4	148600	148607
IRa	ycf1	T	8	130652	130659	IRa	ycf1	A	8	134487	134494	IRa	ycf1_1	T	10	131104	131113	IRa	ycf1	T	8	133371	133378	IRa	ycf1	T	9	130687	130695	IRa	ycf1	T	8	130673	130680	IRa	ycf1	T	8	129707	129714	IRa	ycf2	GA	4	152079	152086
IRa	ycf1	T	14	130707	130720	IRa	ndhB	CT	4	148758	148765	IRa	ycf1_1	A	10	131234	131243	IRa	ycf1	A	8	133568	133575	IRa	ycf1	T	9	131835	131843	IRa	ycf1	T	9	130733	130741	IRa	ycf1	T	8	130646	130653	IRa	ycf2	CT	4	152896	152903
IRa	ycf1	A	9	130842	130850	IRa	ycf2	CT	4	152866	152873	IRa	ycf1_1	T	10	132253	132262	IRa	ycf1	A	8	134784	134791	IRa	ycf1	T	8	132976	132983	IRa	ycf1	T	9	131881	131889	IRa	ycf1	T	9	130706	130714	IRa	ycf2	AAG	4	153365	153376
IRa	ycf1	T	9	131860	131868	IRa	ycf2	AAG	4	153341	153352	IRa	ycf1_1	A	12	133164	133175	IRa	ndhB	CT	4	149036	149043	IRa	ycf1	A	8	133173	133180	IRa	ycf1	T	8	133022	133029	IRa	ycf1	T	9	131854	131862	IRa	ycf2	TC	4	154191	154198
IRa	ycf1	A	9	132777	132785	IRa	ycf2	TC	4	154167	154174	IRa	ycf1_1	T	8	133349	133356	IRa	ycf2	CT	4	153148	153155	IRa	ycf1	A	8	134389	134396	IRa	ycf1	A	8	133219	133226	IRa	ycf1	T	8	132989	132996	IRa	ycf2	T	9	154211	154219
IRa	ycf1	T	8	133025	133032	IRa	ycf2	T	9	154187	154195	IRa	ycf1_1	A	8	133546	133553	IRa	ycf2	AAG	4	153623	153634	IRa	ndhB	CT	4	148660	148667	IRa	ycf1	A	8	134435	134442	IRa	ycf1	A	8	133186	133193	IRa	ycf2	T	8	154818	154825
IRa	ycf1	A	8	133222	133229	IRa	ycf2	T	9	154793	154801	IRa	ycf1_1	A	8	134762	134769	IRa	ycf2	TC	4	154449	154456	IRa	ycf2	GA	4	152139	152146	IRa	ndhB	CT	4	148713	148720	IRa	ycf1	A	8	134402	134409	IRa	ycf2	T	10	156495	156504
IRa	ycf1	A	8	134438	134445	IRa	ycf2	T	10	156462	156471	IRa	ndhB	CT	4	149014	149021	IRa	ycf2	T	9	154469	154477	IRa	ycf2	CT	4	152956	152963	IRa	ycf2	CT	4	153008	153015	IRa	ndhB	CT	4	148682	148689	IRa	ycf2	TC	4	156712	156719
IRa	ndhB	CT	4	148709	148716	IRa	ycf2	TC	4	156679	156686	IRa	ycf2_1	CT	4	153125	153132	IRa	ycf2	T	8	155076	155083	IRa	ycf2	AAG	4	153425	153436	IRa	ycf2	AAG	4	153477	153488	IRa	ycf2	GA	4	152160	152167
IRa	ycf2	CT	4	152818	152825							IRa	ycf2_1	AAG	4	153600	153611	IRa	ycf2	T	10	156744	156753	IRa	ycf2	TC	4	154251	154258	IRa	ycf2	TC	4	154303	154310	IRa	ycf2	CT	4	152977	152984
IRa	ycf2	AAG	4	153293	153304							IRa	ycf2_1	TC	4	154426	154433	IRa	ycf2	TC	4	156961	156968	IRa	ycf2	T	9	154271	154279	IRa	ycf2	T	9	154323	154331	IRa	ycf2	AAG	4	153446	153457
IRa	ycf2	TC	4	154119	154126							IRa	ycf2_1	T	9	154446	154454							IRa	ycf2	T	8	154878	154885	IRa	ycf2	T	8	154930	154937	IRa	ycf2	TC	4	154272	154279
IRa	ycf2	T	9	154139	154147							IRa	ycf2_1	T	8	155053	155060							IRa	ycf2	T	10	156555	156564	IRa	ycf2	T	10	156607	156616	IRa	ycf2	T	9	154292	154300
IRa	ycf2	T	9	154745	154753							IRa	ycf2_1	T	10	156721	156730							IRa	ycf2	TC	4	156772	156779	IRa	ycf2	TC	4	156824	156831	IRa	ycf2	T	9	154898	154906
IRa	ycf2	T	10	156414	156423							IRa	ycf2_1	TC	4	156938	156945																			IRa	ycf2	T	10	156576	156585
IRa	ycf2	TC	4	156631	156638																															IRa	ycf2	TC	4	156793	156800

## Sheet: Table S8
Table S8 Primers used in this study.
Maker name	Forward primer (5`- 3`)	Reverse primer (5`- 3`)	Product length
ndhF-rpl32	ATCAACCAAGTAACCGAACTCTAA	GTTGGATGTGAAAGACATCTATTGTT	1.2K
psbD	TTACCAAAGATGAAAATGA	TCATGAGGCTGGTCTTGAG	0.9K
trnC	GGTTCCGGGGTTTCCTTT	GGATCATTATCTATCACACACA	1.2K
trnE-trnT	CCGCTGCCTCCTTGAAAGAG	TTATCGGATTTGAACCGATGAC	8.3K
trnS-trnG	GGAAAGAGAGGGATTCGAACCCTC	AGCGGGTAGCGGGAATCGAACC	2.0K
trnV	AGGGCTATACGGACTCGAACCGTA	AGGGCTATAGCTCAGTTGGTAGAGC	0.6K
ITS	TCCTCCGCTTATTGATATGC	TCCGTAGGTGAACCTGCGG	0.8K
matK	ATGGAGGAATTCCAAGGATATTTA	TCAATCATTATGACTGGCCAAA	1.5K

## Sheet: Table S9
Table S9 Genomic information used in hierarchical cluster analysis based on ITS, matK.
Marker name	Species name	GeneBanK Number	Marker name	Species name	GeneBanK Number
ITS	F.capillatum	AB000323	matk	F.capillatum	MT668920
	F.caudatum	JF829996		F.caudatum	JF829982
	F.cymosum	JN083791		F.cymosum	JN012073
	F.esculentum	KY945281		F.esculentum	JN012075
	F.gilesii	OL514017		F.gilesii	OL473435
	F.gracilipes	AB000332		F.gracilipes	JN012076
	F.gracilipes var.odontopterum	MT672487		F.gracilipes var. odontopterum	JF829974
	F.jinshaense	MT644602		F.jinshaense	MT668918
	F.leptopodum	AB000334		F.leptopodum	JF829978
	F.lineare	AB000335		F.lineare	MT668922
	F.longistylum	OL514018		F.longistylum	OL473436
	F.luojishanense	MT644599		F.luojishanense	MT668923
	F.macrocarpum	MT644601		F.macrocarpum	MT668921
	F.pugense	JF829991		F.pugense	OL473437
	F.qiangcai	OL514019		F.qiangcai	OL473438
	F.rubifolium	MT644600		F.rubifolium	MT668924
	F.tataricum	KY945293		F.tataricum	JN012074
	F.urophyllum	AB000342		F.urophyllum	MT668919
